# Supplementary material for: Detection of Structural Variations and Fusion Genes in Breast Cancer Samples Using Third-Generation Sequencing
Source: Front Cell Dev Biol. 2022 Apr 13;10:854640. doi: 10.3389/fcell.2022.854640 (PMC9043247; doi:10.3389/fcell.2022.854640)
Supplement: Supplementary file 2 [file Table3.XLSX]

## Sheet: Sheet1
	Shared SVs					Unique SVs in blood samples					Unique SVs in para-tumor samples
Sample	Total	DEL	INS	DUP	BND	Total	DEL	INS	DUP	BND	Total	DEL	INS	DUP	BND
RM64	48	20	19	9		3		2	1		8	4	1	2	1
RM65	43	19	16	8		6	4		2		7	5	2
RM67	44	17	20	7		1			1		3	1	1	1
RM69	49	23	19	7		2	1		1		3	1	2
RM70	53	25	19	9		4		2	2		2	2
RM71	53	19	24	10		0					2			2
RM72	43	15	20	8		2	2				8	4	2	2
RM73	49	23	19	7		0					5	2	2	1
RM74	50	22	22	5	1	3	2		1		4	1	1	2
RM75	50	19	24	7		4	3		1		4	3	1
RM76	44	21	18	5		5	1	2	2		3	2	1
RM78	48	23	17	8		5	2	2	1		2	1		1
RM80	55	24	21	10		10	6	3	1		5	1	2	2
